# Supplementary material for: Characterization of Atherosclerotic Mice Reveals a Sex-Dependent Susceptibility to Plaque Calcification but No Major Changes in the Lymphatics in the Arterial Wall
Source: Int J Mol Sci. 2024 Apr 5;25(7):4046. doi: 10.3390/ijms25074046 (PMC11012298; doi:10.3390/ijms25074046)
Supplement: Supplementary file 1 [file ijms-25-04046-s001.zip]

Archive with 1 entries (1 files):
- ijms-2887225-supplementary.pdf
